# Supplementary material for: Five immune-related genes as diagnostic markers for endometriosis and their correlation with immune infiltration
Source: Front Endocrinol (Lausanne). 2022 Oct 6;13:1011742. doi: 10.3389/fendo.2022.1011742 (PMC9582281; doi:10.3389/fendo.2022.1011742)
Supplement: Supplementary file 1 [file DataSheet_1.zip › excel+p/20220822-1对.xlsx]

## Sheet: Sheet1
组别	基因	CT	CT值均数	△CT	基因相对表达量	△△CT	2^(-△△CT)
对照组	G	18.94	18.5633
对照组	G	18.43
对照组	G	18.32
对照组	L	27.93		9.36667	9.40333
对照组	L	27.97		9.40667
对照组	L	28		9.43667
对照组	M	29.81		11.2467	11.4267
对照组	M	29.99		11.4267
对照组	M	30.17		11.6067
对照组	N	31.93		13.3667	13.3667
对照组	N	32.18		13.6167
对照组	N	31.68		13.1167
对照组	S	25.96		7.39667	7.37
对照组	S	25.84		7.27667
对照组	S	26		7.43667
对照组	A	32.75		14.1867	13.9767
对照组	A	32.52		13.9567
对照组	A	32.35		13.7867
实验组	G	18.96	18.77
实验组	G	18.86
实验组	G	18.49
实验组	L	22.15		3.38		-6.02333	65.0435
实验组	L	22.4		3.63		-5.77333	54.6949
实验组	L	22.26		3.49		-5.91333	60.2685
实验组	M	21.34		2.57		-8.85667	463.577
实验组	M	21.73		2.96		-8.46667	353.77
实验组	M	21.54		2.77		-8.65667	403.568
实验组	N	25.25		6.48		-6.88667	118.33
实验组	N	25.5		6.73		-6.63667	99.5029
实验组	N	25.34		6.57		-6.79667	111.173
实验组	S	21.61		2.84		-4.53	23.1029
实验组	S	21.74		2.97		-4.4	21.1121
实验组	S	21.85		3.08		-4.29	19.5622
实验组	A	26.45		7.68		-6.29667	78.6114
实验组	A	26.46		7.69		-6.28667	78.0684
实验组	A	26.46		7.69		-6.28667	78.0684
