# Supplementary material for: Five immune-related genes as diagnostic markers for endometriosis and their correlation with immune infiltration
Source: Front Endocrinol (Lausanne). 2022 Oct 6;13:1011742. doi: 10.3389/fendo.2022.1011742 (PMC9582281; doi:10.3389/fendo.2022.1011742)
Supplement: Supplementary file 1 [file DataSheet_1.zip › excel+p/20220822-2对.xlsx]

## Sheet: Sheet1
组别	基因	CT	CT值均数	△CT	基因相对表达量	△△CT	2^(-△△CT)
对照组	G	17.85	18.19
对照组	G	18.52
对照组	G	18.2
对照组	L	27.21		9.02	8.9
对照组	L	26.89		8.7
对照组	L	27.17		8.98
对照组	M	29.82		11.63	11.9833
对照组	M	30.08		11.89
对照组	M	30.62		12.43
对照组	N	30.98		12.79	12.7633
对照组	N	30.85		12.66
对照组	N	31.03		12.84
对照组	S	25.69		7.5	7.35333
对照组	S	25.45		7.26
对照组	S	25.49		7.3
对照组	A	31.87		13.68	13.12
对照组	A	31.31		13.12
对照组	A	30.75		12.56
实验组	G	19.58	19.79
实验组	G	20
实验组	G	19.79
实验组	L	20.76		0.97		-7.93	243.875
实验组	L	20.71		0.92		-7.98	252.476
实验组	L	20.8		1.01		-7.89	237.207
实验组	M	19.84		0.05		-11.9333	3911.03
实验组	M	19.55		-0.24		-12.2233	4781.78
实验组	M	19.71		-0.08		-12.0633	4279.82
实验组	N	24.64		4.85		-7.91333	241.074
实验组	N	24.1		4.31		-8.45333	350.515
实验组	N	24.35		4.56		-8.20333	294.747
实验组	S	20.9		1.11		-6.24333	75.7584
实验组	S	20.94		1.15		-6.20333	73.6868
实验组	S	20.92		1.13		-6.22333	74.7154
实验组	A	25.08		5.29		-7.83	227.544
实验组	A	25.21		5.42		-7.7	207.937
实验组	A	25.24		5.45		-7.67	203.657
