# Supplementary material for: Five immune-related genes as diagnostic markers for endometriosis and their correlation with immune infiltration
Source: Front Endocrinol (Lausanne). 2022 Oct 6;13:1011742. doi: 10.3389/fendo.2022.1011742 (PMC9582281; doi:10.3389/fendo.2022.1011742)
Supplement: Supplementary file 1 [file DataSheet_1.zip › excel+p/20220823-3对.xlsx]

## Sheet: Sheet1
组别	基因	CT	CT值均数	△CT	基因相对表达量	△△CT	2^(-△△CT)
对照组	G	19.15	18.93
对照组	G	18.93
对照组	G	18.71
对照组	L	28.2		9.27	9.5
对照组	L	28.66		9.73
对照组	L	28.43		9.5
对照组	M	30.81		11.88	12.0067
对照组	M	31.06		12.13
对照组	M	30.94		12.01
对照组	N	33.99		15.06	15.0567
对照组	N	34.22		15.29
对照组	N	33.75		14.82
对照组	S	26.58		7.65	7.65
对照组	S	26.49		7.56
对照组	S	26.67		7.74
对照组	A	31.8		12.87	13.1733
对照组	A	32.54		13.61
对照组	A	31.97		13.04
实验组	G	18.59	18.85
实验组	G	19.11
实验组	G	18.85
实验组	L	22.59		3.74		-5.76	54.1917
实验组	L	22.94		4.09		-5.41	42.5179
实验组	L	22.98		4.13		-5.37	41.3553
实验组	M	20.56		1.71		-10.2967	1257.78
实验组	M	20.1		1.25		-10.7567	1730.13
实验组	M	20.33		1.48		-10.5267	1475.17
实验组	N	25.79		6.94		-8.11667	277.562
实验组	N	25.98		7.13		-7.92667	243.313
实验组	N	25.73		6.88		-8.17667	289.349
实验组	S	21.57		2.72		-4.93	30.4844
实验组	S	21.92		3.07		-4.58	23.9176
实验组	S	21.18		2.33		-5.32	39.9466
实验组	A	25.67		6.82		-6.35333	81.7606
实验组	A	26.19		7.34		-5.83333	57.0175
实验组	A	25.93		7.08		-6.09333	68.2773
