# Supplementary material for: Five immune-related genes as diagnostic markers for endometriosis and their correlation with immune infiltration
Source: Front Endocrinol (Lausanne). 2022 Oct 6;13:1011742. doi: 10.3389/fendo.2022.1011742 (PMC9582281; doi:10.3389/fendo.2022.1011742)
Supplement: Supplementary file 1 [file DataSheet_1.zip › excel+p/20220823-4对.xlsx]

## Sheet: Sheet1
组别	基因	CT	CT值均数	△CT	基因相对表达量	△△CT	2^(-△△CT)
对照组	G	18.96	18.89
对照组	G	18.82
对照组	G	18.89
对照组	L	28.61		9.72	9.47
对照组	L	28.13		9.24
对照组	L	28.34		9.45
对照组	M	31.05		12.16	12.16
对照组	M	30.96		12.07
对照组	M	31.14		12.25
对照组	N	33.37		14.48	14.54
对照组	N	33.43		14.54
对照组	N	33.49		14.6
对照组	S	26.71		7.82	7.89
对照组	S	26.78		7.89
对照组	S	26.85		7.96
对照组	A	32.48		13.59	13.78
对照组	A	32.67		13.78
对照组	A	32.86		13.97
实验组	G	20.05	20.18
实验组	G	20.2
实验组	G	20.29
实验组	L	22.18		2		-7.47	177.294
实验组	L	22.26		2.08		-7.39	167.73
实验组	L	22.22		2.04		-7.43	172.446
实验组	M	24.06		3.88		-8.28	310.834
实验组	M	23.97		3.79		-8.37	330.842
实验组	M	24.15		3.97		-8.19	292.036
实验组	N	25.82		5.64		-8.9	477.713
实验组	N	26.29		6.11		-8.43	344.892
实验组	N	26.13		5.95		-8.59	385.343
实验组	S	21.56		1.38		-6.51	91.1392
实验组	S	21.05		0.87		-7.02	129.787
实验组	S	21.21		1.03		-6.86	116.162
实验组	A	26.02		5.84		-7.94	245.572
实验组	A	26.19		6.01		-7.77	218.275
实验组	A	25.96		5.78		-8	256
