# Supplementary material for: Five immune-related genes as diagnostic markers for endometriosis and their correlation with immune infiltration
Source: Front Endocrinol (Lausanne). 2022 Oct 6;13:1011742. doi: 10.3389/fendo.2022.1011742 (PMC9582281; doi:10.3389/fendo.2022.1011742)
Supplement: Supplementary file 1 [file DataSheet_1.zip › excel+p/20220829-5对.xlsx]

## Sheet: Sheet1
组别	基因	CT	CT值均数	△CT	基因相对表达量	△△CT	2^(-△△CT)
对照组	G	20.61	20.2333
对照组	G	19.99
对照组	G	20.1
对照组	L	27.44		7.20667	7.26333
对照组	L	27.39		7.15667
对照组	L	27.66		7.42667
对照组	M	30.31		10.0767	10.0767
对照组	M	29.97		9.73667
对照组	M	30.65		10.4167
对照组	N	31.98		11.7467	12.0767
对照组	N	32.64		12.4067
对照组	N	32.31		12.0767
对照组	S	26.06		5.82667	5.98333
对照组	S	26.37		6.13667
对照组	S	26.22		5.98667
对照组	A	30.72		10.4867	9.63667
对照组	A	29.02		8.78667
对照组	A	29.87		9.63667
实验组	G	20.02	20.19
实验组	G	20.41
实验组	G	20.14
实验组	L	22.59		2.4		-4.86333	29.1078
实验组	L	22.03		1.84		-5.42333	42.9127
实验组	L	22.31		2.12		-5.14333	35.3425
实验组	M	20.43		0.24		-9.83667	914.391
实验组	M	20.23		0.04		-10.0367	1050.36
实验组	M	20.7		0.51		-9.56667	758.322
实验组	N	25.25		5.06		-7.01667	129.487
实验组	N	25.49		5.3		-6.77667	109.643
实验组	N	25.54		5.35		-6.72667	105.908
实验组	S	21.62		1.43		-4.55333	23.4796
实验组	S	21.38		1.19		-4.79333	27.7292
实验组	S	21.86		1.67		-4.31333	19.8812
实验组	A	25.99		5.8		-3.83667	14.2874
实验组	A	25.91		5.72		-3.91667	15.102
实验组	A	25.95		5.76		-3.87667	14.689
