# Supplementary material for: Five immune-related genes as diagnostic markers for endometriosis and their correlation with immune infiltration
Source: Front Endocrinol (Lausanne). 2022 Oct 6;13:1011742. doi: 10.3389/fendo.2022.1011742 (PMC9582281; doi:10.3389/fendo.2022.1011742)
Supplement: Supplementary file 1 [file DataSheet_1.zip › excel+p/20220829-6对.xlsx]

## Sheet: Sheet1
组别	基因	CT	CT值均数	△CT	基因相对表达量	△△CT	2^(-△△CT)
对照组	G	21.03	20.7933
对照组	G	20.83
对照组	G	20.52
对照组	L	24.21		3.41667	3.41333
对照组	L	24.39		3.59667
对照组	L	24.02		3.22667
对照组	M	30.29		9.49667	9.60667
对照组	M	30.51		9.71667
对照组	M	30.4		9.60667
对照组	N	32.83		12.0367	11.9433
对照组	N	32.74		11.9467
对照组	N	32.64		11.8467
对照组	S	26.83		6.03667	5.59667
对照组	S	25.95		5.15667
对照组	S	26.39		5.59667
对照组	A	27.85		7.05667	6.05333
对照组	A	25.84		5.04667
对照组	A	26.85		6.05667
实验组	G	17.91	17.83
实验组	G	17.47
实验组	G	18.11
实验组	L	33.6		15.77		12.3567	0.000190666
实验组	L	27.22		9.39		5.97667	0.0158798
实验组	L	30.41		12.58		9.16667	0.00174004
实验组	M	34.67		16.84		7.23333	0.00664584
实验组	M	34.16		16.33		6.72333	0.00946401
实验组	M	33.62		15.79		6.18333	0.0137604
实验组	N	26.84		9.01		-2.93333	7.63873
实验组	N	26.09		8.26		-3.68333	12.8468
实验组	N	25.31		7.48		-4.46333	22.0596
实验组	S	33.42		15.59		9.99333	0.000981086
实验组	S	36.41		18.58		12.9833	0.000123489
实验组	S	39.4		21.57		15.9733	1.55435e-05
实验组	A	24.98		7.15		1.09667	0.467596
实验组	A	24.93		7.1		1.04667	0.484085
实验组	A	24.96		7.13		1.07667	0.474123
