# Supplementary material for: Five immune-related genes as diagnostic markers for endometriosis and their correlation with immune infiltration
Source: Front Endocrinol (Lausanne). 2022 Oct 6;13:1011742. doi: 10.3389/fendo.2022.1011742 (PMC9582281; doi:10.3389/fendo.2022.1011742)
Supplement: Supplementary file 1 [file DataSheet_1.zip › excel+p/20220829-7对.xlsx]

## Sheet: Sheet1
组别	基因	CT	CT值均数	△CT	基因相对表达量	△△CT	2^(-△△CT)
对照组	G	18.98	18.7633
对照组	G	18.86
对照组	G	18.45
对照组	L	27.74		8.97667	8.81333
对照组	L	27.58		8.81667
对照组	L	27.41		8.64667
对照组	M	30.81		12.0467	11.8933
对照组	M	30.66		11.8967
对照组	M	30.5		11.7367
对照组	N	31.86		13.0967	13.0933
对照组	N	31.89		13.1267
对照组	N	31.82		13.0567
对照组	S	25.48		6.71667	6.77
对照组	S	25.75		6.98667
对照组	S	25.37		6.60667
对照组	A	28.91		10.1467	10.5533
对照组	A	29.72		10.9567
对照组	A	29.32		10.5567
实验组	G	18.25	18.52
实验组	G	18.79
实验组	G	18.52
实验组	L	21.77		3.25		-5.56333	47.2857
实验组	L	21.45		2.93		-5.88333	59.0282
实验组	L	21.89		3.37		-5.44333	43.5118
实验组	M	19.57		1.05		-10.8433	1837.25
实验组	M	20.06		1.54		-10.3533	1308.17
实验组	M	19.68		1.16		-10.7333	1702.38
实验组	N	25.28		6.76		-6.33333	80.6349
实验组	N	25		6.48		-6.61333	97.9065
实验组	N	25.17		6.65		-6.44333	87.0235
实验组	S	20.9		2.38		-4.39	20.9663
实验组	S	20.89		2.37		-4.4	21.1121
实验组	S	20.99		2.47		-4.3	19.6983
实验组	A	25.22		6.7		-3.85333	14.4534
实验组	A	25.21		6.69		-3.86333	14.5539
实验组	A	25.23		6.71		-3.84333	14.3535
