# Supplementary material for: Five immune-related genes as diagnostic markers for endometriosis and their correlation with immune infiltration
Source: Front Endocrinol (Lausanne). 2022 Oct 6;13:1011742. doi: 10.3389/fendo.2022.1011742 (PMC9582281; doi:10.3389/fendo.2022.1011742)
Supplement: Supplementary file 1 [file DataSheet_1.zip › excel+p/20220830-10对.xlsx]

## Sheet: Sheet1
组别	基因	CT	CT值均数	△CT	基因相对表达量	△△CT	2^(-△△CT)
对照组	G	18.41	18.05
对照组	G	17.88
对照组	G	17.86
对照组	L	27.61		9.56	9.56
对照组	L	27.34		9.29
对照组	L	27.88		9.83
对照组	M	31.46		13.41	13.08
对照组	M	31.12		13.07
对照组	M	30.81		12.76
对照组	N	32.73		14.68	14.68
对照组	N	33.01		14.96
对照组	N	32.45		14.4
对照组	S	25.3		7.25	7.24667
对照组	S	25.17		7.12
对照组	S	25.42		7.37
对照组	A	28.74		10.69	10.6867
对照组	A	28.84		10.79
对照组	A	28.63		10.58
实验组	G	17.99	18.1333
实验组	G	18.24
实验组	G	18.17
实验组	L	22.86		4.72667		-4.83333	28.5088
实验组	L	22.84		4.70667		-4.85333	28.9067
实验组	L	23.21		5.07667		-4.48333	22.3675
实验组	M	21.17		3.03667		-10.0433	1055.22
实验组	M	21.22		3.08667		-9.99333	1019.28
实验组	M	20.98		2.84667		-10.2333	1203.76
实验组	N	25.79		7.65667		-7.02333	130.087
实验组	N	25.84		7.70667		-6.97333	125.656
实验组	N	26.07		7.93667		-6.74333	107.139
实验组	S	22.44		4.30667		-2.94	7.67411
实验组	S	22.39		4.25667		-2.99	7.94474
实验组	S	22.36		4.22667		-3.02	8.11168
实验组	A	24.33		6.19667		-4.49	22.4711
实验组	A	24.82		6.68667		-4	16
实验组	A	24.54		6.40667		-4.28	19.4271
