# Supplementary material for: Five immune-related genes as diagnostic markers for endometriosis and their correlation with immune infiltration
Source: Front Endocrinol (Lausanne). 2022 Oct 6;13:1011742. doi: 10.3389/fendo.2022.1011742 (PMC9582281; doi:10.3389/fendo.2022.1011742)
Supplement: Supplementary file 1 [file DataSheet_1.zip › excel+p/20220830-11对.xlsx]

## Sheet: Sheet1
组别	基因	CT	CT值均数	△CT	基因相对表达量	△△CT	2^(-△△CT)
对照组	G	18.38	18.5267
对照组	G	18.7
对照组	G	18.5
对照组	L	27.14		8.61333	8.90333
对照组	L	27.66		9.13333
对照组	L	27.49		8.96333
对照组	M	30.68		12.1533	12.15
对照组	M	30.42		11.8933
对照组	M	30.93		12.4033
对照组	N	31.53		13.0033	13.13
对照组	N	31.78		13.2533
对照组	N	31.66		13.1333
对照组	S	26.47		7.94333	7.8
对照组	S	26.45		7.92333
对照组	S	26.06		7.53333
对照组	A	30.49		11.9633	11.96
对照组	A	30.91		12.3833
对照组	A	30.06		11.5333
实验组	G	18.2	18.53
实验组	G	18.76
实验组	G	18.63
实验组	L	21.53		3		-5.90333	59.8522
实验组	L	21.76		3.23		-5.67333	51.0321
实验组	L	22.13		3.6		-5.30333	39.4878
实验组	M	20.62		2.09		-10.06	1067.48
实验组	M	21		2.47		-9.68	820.296
实验组	M	21.37		2.84		-9.31	634.73
实验组	N	25.21		6.68		-6.45	87.4266
实验组	N	25.26		6.73		-6.4	84.4485
实验组	N	25.52		6.99		-6.14	70.5219
实验组	S	21.28		2.75		-5.05	33.1285
实验组	S	21.3		2.77		-5.03	32.6724
实验组	S	21.34		2.81		-4.99	31.779
实验组	A	25.91		7.38		-4.58	23.9176
实验组	A	26.04		7.51		-4.45	21.8566
实验组	A	25.69		7.16		-4.8	27.8576
