# Supplementary material for: Five immune-related genes as diagnostic markers for endometriosis and their correlation with immune infiltration
Source: Front Endocrinol (Lausanne). 2022 Oct 6;13:1011742. doi: 10.3389/fendo.2022.1011742 (PMC9582281; doi:10.3389/fendo.2022.1011742)
Supplement: Supplementary file 1 [file DataSheet_1.zip › excel+p/20220830-12对.xlsx]

## Sheet: Sheet1
组别	基因	CT	CT值均数	△CT	基因相对表达量	△△CT	2^(-△△CT)
对照组	G	19.51	19.3233
对照组	G	19.18
对照组	G	19.28
对照组	L	27.14		7.81667	7.81333
对照组	L	27.02		7.69667
对照组	L	27.25		7.92667
对照组	M	30.2		10.8767	10.8733
对照组	M	30.37		11.0467
对照组	M	30.02		10.6967
对照组	N	29.83		10.5067	10.2733
对照组	N	29.36		10.0367
对照组	N	29.6		10.2767
对照组	S	25.45		6.12667	5.93333
对照组	S	25.06		5.73667
对照组	S	25.26		5.93667
对照组	A	24.16		4.83667	5.05333
对照组	A	24.38		5.05667
对照组	A	24.59		5.26667
实验组	G	19.12	19.41
实验组	G	19.8
实验组	G	19.31
实验组	L	22.67		3.26		-4.55333	23.4796
实验组	L	22.43		3.02		-4.79333	27.7292
实验组	L	22.96		3.55		-4.26333	19.204
实验组	M	21.82		2.41		-8.46333	352.953
实验组	M	22.47		3.06		-7.81333	224.93
实验组	M	21.16		1.75		-9.12333	557.695
实验组	N	25.04		5.63		-4.64333	24.9909
实验组	N	25.48		6.07		-4.20333	18.4217
实验组	N	25.65		6.24		-4.03333	16.374
实验组	S	21.54		2.13		-3.80333	13.961
实验组	S	21.76		2.35		-3.58333	11.9865
实验组	S	21.34		1.93		-4.00333	16.037
实验组	A	25.41		6		0.946667	0.51883
实验组	A	25.06		5.65		0.596667	0.66128
实验组	A	25.61		6.2		1.14667	0.451668
