# Supplementary material for: Five immune-related genes as diagnostic markers for endometriosis and their correlation with immune infiltration
Source: Front Endocrinol (Lausanne). 2022 Oct 6;13:1011742. doi: 10.3389/fendo.2022.1011742 (PMC9582281; doi:10.3389/fendo.2022.1011742)
Supplement: Supplementary file 1 [file DataSheet_1.zip › excel+p/20220830-8对.xlsx]

## Sheet: Sheet1
组别	基因	CT	CT值均数	△CT	基因相对表达量	△△CT	2^(-△△CT)
对照组	G	18.85	19.0133
对照组	G	19.19
对照组	G	19
对照组	L	27.49		8.47667	8.60333
对照组	L	27.74		8.72667
对照组	L	27.62		8.60667
对照组	M	30.46		11.4467	11.4967
对照组	M	30.56		11.5467
对照组	M	30.51		11.4967
对照组	N	31.14		12.1267	12.1233
对照组	N	30.72		11.7067
对照组	N	31.55		12.5367
对照组	S	26.12		7.10667	7.33333
对照组	S	26.38		7.36667
对照组	S	26.54		7.52667
对照组	A	30.18		11.1667	11.1633
对照组	A	30.22		11.2067
对照组	A	30.13		11.1167
实验组	G	18.67	18.78
实验组	G	18.57
实验组	G	19.1
实验组	L	21.95		3.17		-5.43333	43.2112
实验组	L	22.23		3.45		-5.15333	35.5884
实验组	L	22.35		3.57		-5.03333	32.748
实验组	M	20.42		1.64		-9.85667	927.155
实验组	M	20.66		1.88		-9.61667	785.064
实验组	M	20.63		1.85		-9.64667	801.56
实验组	N	25.67		6.89		-5.23333	37.6175
实验组	N	25.3		6.52		-5.60333	48.6151
实验组	N	25.64		6.86		-5.26333	38.408
实验组	S	21.59		2.81		-4.52333	22.9964
实验组	S	21.78		3		-4.33333	20.1587
实验组	S	20.95		2.17		-5.16333	35.8359
实验组	A	23.09		4.31		-6.85333	115.627
实验组	A	22.88		4.1		-7.06333	133.744
实验组	A	22.99		4.21		-6.95333	123.926
