# Supplementary material for: Five immune-related genes as diagnostic markers for endometriosis and their correlation with immune infiltration
Source: Front Endocrinol (Lausanne). 2022 Oct 6;13:1011742. doi: 10.3389/fendo.2022.1011742 (PMC9582281; doi:10.3389/fendo.2022.1011742)
Supplement: Supplementary file 1 [file DataSheet_1.zip › excel+p/20220830-9对.xlsx]

## Sheet: Sheet1
组别	基因	CT	CT值均数	△CT	基因相对表达量	△△CT	2^(-△△CT)
对照组	G	20.95	20.7467
对照组	G	20.71
对照组	G	20.58
对照组	L	27.59		6.84333	6.65333
对照组	L	27.41		6.66333
对照组	L	27.2		6.45333
对照组	M	30.93		10.1833	10.4733
对照组	M	31.51		10.7633
对照组	M	31.22		10.4733
对照组	N	32.55		11.8033	12.03
对照组	N	33		12.2533
对照组	N	32.78		12.0333
对照组	S	27.21		6.46333	6.38
对照组	S	27.04		6.29333
对照组	S	27.13		6.38333
对照组	A	21.79		1.04333	1.04333
对照组	A	23.54		2.79333
对照组	A	20.04		-0.706667
实验组	G	19.79	19.79
实验组	G	19.87
实验组	G	19.71
实验组	L	23.11		3.32		-3.33333	10.0794
实验组	L	22.56		2.77		-3.88333	14.7571
实验组	L	22.93		3.14		-3.51333	11.4188
实验组	M	21.73		1.94		-8.53333	370.501
实验组	M	21.35		1.56		-8.91333	482.148
实验组	M	21.46		1.67		-8.80333	446.753
实验组	N	25.47		5.68		-6.35	81.5719
实验组	N	25.9		6.11		-5.92	60.5477
实验组	N	25.92		6.13		-5.9	59.7141
实验组	S	22.02		2.23		-4.15	17.7531
实验组	S	22.55		2.76		-3.62	12.295
实验组	S	22.29		2.5		-3.88	14.723
实验组	A	25.75		5.96		4.91667	0.0331082
实验组	A	25.76		5.97		4.92667	0.0328795
实验组	A	25.95		6.16		5.11667	0.0288224
