# Supplementary material for: Five immune-related genes as diagnostic markers for endometriosis and their correlation with immune infiltration
Source: Front Endocrinol (Lausanne). 2022 Oct 6;13:1011742. doi: 10.3389/fendo.2022.1011742 (PMC9582281; doi:10.3389/fendo.2022.1011742)
Supplement: Supplementary file 1 [file DataSheet_1.zip › excel+p/20220831-13对.xlsx]

## Sheet: Sheet1
组别	基因	CT	CT值均数	△CT	基因相对表达量	△△CT	2^(-△△CT)
对照组	G	19.53	19.4367
对照组	G	19.44
对照组	G	19.34
对照组	L	27.41		7.97333	8.10667
对照组	L	27.96		8.52333
对照组	L	27.26		7.82333
对照组	M	31.87		12.4333	12.13
对照组	M	31.25		11.8133
对照组	M	31.58		12.1433
对照组	N	32.24		12.8033	12.8033
对照组	N	32.35		12.9133
对照组	N	32.13		12.6933
对照组	S	26.64		7.20333	7.24
对照组	S	26.67		7.23333
对照组	S	26.72		7.28333
对照组	A	29.19		9.75333	9.57333
对照组	A	28.83		9.39333
对照组	A	29.01		9.57333
实验组	G	18.76	18.7
实验组	G	18.65
实验组	G	18.69
实验组	L	22.94		4.24		-3.86667	14.5876
实验组	L	22.68		3.98		-4.12667	17.4683
实验组	L	22.99		4.29		-3.81667	14.0907
实验组	M	20.87		2.17		-9.96	995.999
实验组	M	20.98		2.28		-9.85	922.88
实验组	M	21.03		2.33		-9.8	891.444
实验组	N	25.26		6.56		-6.24333	75.7584
实验组	N	25.28		6.58		-6.22333	74.7154
实验组	N	25.44		6.74		-6.06333	66.8721
实验组	S	21.83		3.13		-4.11	17.2677
实验组	S	22.07		3.37		-3.87	14.6213
实验组	S	21.91		3.21		-4.03	16.3362
实验组	A	25.7		7		-2.57333	5.95183
实验组	A	25.76		7.06		-2.51333	5.70938
实验组	A	25.82		7.12		-2.45333	5.4768
