# Supplementary material for: Five immune-related genes as diagnostic markers for endometriosis and their correlation with immune infiltration
Source: Front Endocrinol (Lausanne). 2022 Oct 6;13:1011742. doi: 10.3389/fendo.2022.1011742 (PMC9582281; doi:10.3389/fendo.2022.1011742)
Supplement: Supplementary file 1 [file DataSheet_1.zip › excel+p/20220831-14对.xlsx]

## Sheet: Sheet1
组别	基因	CT	CT值均数	△CT	基因相对表达量	△△CT	2^(-△△CT)
对照组	G	18.94	18.9367
对照组	G	19.2
对照组	G	18.67
对照组	L	28.11		9.17333	8.81
对照组	L	27.53		8.59333
对照组	L	27.6		8.66333
对照组	M	30.23		11.2933	11.55
对照组	M	30.28		11.3433
对照组	M	30.95		12.0133
对照组	N	32.48		13.5433	13.3767
对照组	N	32.4		13.4633
对照组	N	32.06		13.1233
对照组	S	27.19		8.25333	7.78
对照组	S	26.59		7.65333
对照组	S	26.37		7.43333
对照组	A	29.44		10.5033	10.1067
对照组	A	28.86		9.92333
对照组	A	28.83		9.89333
实验组	G	18.52	18.83
实验组	G	19.01
实验组	G	18.96
实验组	L	22.75		3.92		-4.89	29.6508
实验组	L	22.79		3.96		-4.85	28.84
实验组	L	23.1		4.27		-4.54	23.2636
实验组	M	21.16		2.33		-9.22	596.344
实验组	M	21.2		2.37		-9.18	580.037
实验组	M	21.3		2.47		-9.08	541.193
实验组	N	26.14		7.31		-6.06667	67.0268
实验组	N	25.92		7.09		-6.28667	78.0684
实验组	N	26.42		7.59		-5.78667	55.2027
实验组	S	22.54		3.71		-4.07	16.7955
实验组	S	22.96		4.13		-3.65	12.5533
实验组	S	22.75		3.92		-3.86	14.5203
实验组	A	24.53		5.7		-4.40667	21.2099
实验组	A	24.68		5.85		-4.25667	19.1154
实验组	A	24.83		6		-4.10667	17.2278
