# Supplementary material for: Five immune-related genes as diagnostic markers for endometriosis and their correlation with immune infiltration
Source: Front Endocrinol (Lausanne). 2022 Oct 6;13:1011742. doi: 10.3389/fendo.2022.1011742 (PMC9582281; doi:10.3389/fendo.2022.1011742)
Supplement: Supplementary file 1 [file DataSheet_1.zip › excel+p/20220831-15对.xlsx]

## Sheet: Sheet1
组别	基因	CT	CT值均数	△CT	基因相对表达量	△△CT	2^(-△△CT)
对照组	G	18.23	18.2267
对照组	G	18.26
对照组	G	18.19
对照组	L	27.34		9.11333	9.11333
对照组	L	27.51		9.28333
对照组	L	27.17		8.94333
对照组	M	32.33		14.1033	13.84
对照组	M	31.8		13.5733
对照组	M	32.07		13.8433
对照组	N	31.76		13.5333	13.94
对照组	N	32.57		14.3433
对照组	N	32.17		13.9433
对照组	S	25.9		7.67333	7.67333
对照组	S	26.13		7.90333
对照组	S	25.67		7.44333
对照组	A	24.36		6.13333	6.13
对照组	A	24.19		5.96333
对照组	A	24.52		6.29333
实验组	G	18.38	18.5767
实验组	G	18.58
实验组	G	18.77
实验组	L	22.49		3.91333		-5.2	36.7583
实验组	L	22.45		3.87333		-5.24	37.7918
实验组	L	22.48		3.90333		-5.21	37.014
实验组	M	21.39		2.81333		-11.0267	2086.21
实验组	M	21.35		2.77333		-11.0667	2144.86
实验组	M	21.37		2.79333		-11.0467	2115.33
实验组	N	25.55		6.97333		-6.96667	125.076
实验组	N	26.06		7.48333		-6.45667	87.8315
实验组	N	26.03		7.45333		-6.48667	89.677
实验组	S	22		3.42333		-4.25	19.0273
实验组	S	21.97		3.39333		-4.28	19.4271
实验组	S	21.99		3.41333		-4.26	19.1597
实验组	A	26.05		7.47333		1.34333	0.394109
实验组	A	25.52		6.94333		0.813333	0.569066
实验组	A	24.99		6.41333		0.283333	0.82169
