# Supplementary material for: Five immune-related genes as diagnostic markers for endometriosis and their correlation with immune infiltration
Source: Front Endocrinol (Lausanne). 2022 Oct 6;13:1011742. doi: 10.3389/fendo.2022.1011742 (PMC9582281; doi:10.3389/fendo.2022.1011742)
Supplement: Supplementary file 1 [file DataSheet_1.zip › excel+p/20220831-16对.xlsx]

## Sheet: Sheet1
组别	基因	CT	CT值均数	△CT	基因相对表达量	△△CT	2^(-△△CT)
对照组	G	18.38	18.5567
对照组	G	18.81
对照组	G	18.48
对照组	L	27.98		9.42333	9.26333
对照组	L	27.66		9.10333
对照组	L	27.82		9.26333
对照组	M	30.64		12.0833	12.4267
对照组	M	31.05		12.4933
对照组	M	31.26		12.7033
对照组	N	33.08		14.5233	14.23
对照组	N	32.49		13.9333
对照组	N	32.79		14.2333
对照组	S	25.32		6.76333	6.89333
对照组	S	25.69		7.13333
对照组	S	25.34		6.78333
对照组	A	27.2		8.64333	8.64333
对照组	A	27.17		8.61333
对照组	A	27.23		8.67333
实验组	G	19.84	19.6033
实验组	G	19.72
实验组	G	19.25
实验组	L	22.38		2.77667		-6.48667	89.677
实验组	L	22.26		2.65667		-6.60667	97.4552
实验组	L	22.51		2.90667		-6.35667	81.9497
实验组	M	21.47		1.86667		-10.56	1509.65
实验组	M	21.01		1.40667		-11.02	2076.59
实验组	M	21.24		1.63667		-10.79	1770.57
实验组	N	24.72		5.11667		-9.11333	553.843
实验组	N	24.88		5.27667		-8.95333	495.703
实验组	N	25.05		5.44667		-8.78333	440.602
实验组	S	21.16		1.55667		-5.33667	40.4107
实验组	S	21.5		1.89667		-4.99667	31.9261
实验组	S	21.12		1.51667		-5.37667	41.5468
实验组	A	26.1		6.49667		-2.14667	4.42804
实验组	A	25.88		6.27667		-2.36667	5.15748
实验组	A	26.32		6.71667		-1.92667	3.80176
