# Supplementary material for: Five immune-related genes as diagnostic markers for endometriosis and their correlation with immune infiltration
Source: Front Endocrinol (Lausanne). 2022 Oct 6;13:1011742. doi: 10.3389/fendo.2022.1011742 (PMC9582281; doi:10.3389/fendo.2022.1011742)
Supplement: Supplementary file 1 [file DataSheet_1.zip › excel+p/20220831-17对.xlsx]

## Sheet: Sheet1
组别	基因	CT	CT值均数	△CT	基因相对表达量	△△CT	2^(-△△CT)
对照组	G	18.78	18.82
对照组	G	18.88
对照组	G	18.8
对照组	L	27.02		8.2	8.2
对照组	L	27		8.18
对照组	L	27.04		8.22
对照组	M	30.76		11.94	12.1433
对照组	M	30.97		12.15
对照组	M	31.16		12.34
对照组	N	33.17		14.35	14.35
对照组	N	33.15		14.33
对照组	N	33.19		14.37
对照组	S	26.37		7.55	7.73
对照组	S	26.55		7.73
对照组	S	26.73		7.91
对照组	A	27.69		8.87	9.44667
对照组	A	28.27		9.45
对照组	A	28.84		10.02
实验组	G	19.14	19.14
实验组	G	19.05
实验组	G	19.23
实验组	L	22.34		3.2		-5	32
实验组	L	22.46		3.32		-4.88	29.446
实验组	L	22.41		3.27		-4.93	30.4844
实验组	M	20.91		1.77		-10.3733	1326.43
实验组	M	21.14		2		-10.1433	1130.96
实验组	M	21.96		2.82		-9.32333	640.624
实验组	N	25.66		6.52		-7.83	227.544
实验组	N	25.66		6.52		-7.83	227.544
实验组	N	25.97		6.83		-7.52	183.546
实验组	S	21.81		2.67		-5.06	33.3589
实验组	S	22.22		3.08		-4.65	25.1067
实验组	S	22.02		2.88		-4.85	28.84
实验组	A	25.36		6.22		-3.22667	9.36103
实验组	A	25.07		5.93		-3.51667	11.4452
实验组	A	25.47		6.33		-3.11667	8.67381
