# Supplementary material for: Five immune-related genes as diagnostic markers for endometriosis and their correlation with immune infiltration
Source: Front Endocrinol (Lausanne). 2022 Oct 6;13:1011742. doi: 10.3389/fendo.2022.1011742 (PMC9582281; doi:10.3389/fendo.2022.1011742)
Supplement: Supplementary file 1 [file DataSheet_1.zip › excel+p/20220831-18对.xlsx]

## Sheet: Sheet1
组别	基因	CT	CT值均数	△CT	基因相对表达量	△△CT	2^(-△△CT)
对照组	G	20.01	19.7333
对照组	G	19.68
对照组	G	19.51
对照组	L	28.34		8.60667	8.67
对照组	L	28.51		8.77667
对照组	L	28.36		8.62667
对照组	M	31.61		11.8767	12.47
对照组	M	31.63		11.8967
对照组	M	33.37		13.6367
对照组	N	34.05		14.3167	13.8633
对照组	N	33.14		13.4067
对照组	N	33.6		13.8667
对照组	S	26.56		6.82667	6.82333
对照组	S	26.35		6.61667
对照组	S	26.76		7.02667
对照组	A	24.97		5.23667	5.81667
对照组	A	26.13		6.39667
对照组	A	25.55		5.81667
实验组	G	17.89	18.2967
实验组	G	18.7
实验组	G	18.3
实验组	L	23.02		4.72333		-3.94667	15.4193
实验组	L	22.94		4.64333		-4.02667	16.2985
实验组	L	22.83		4.53333		-4.13667	17.5898
实验组	M	21.74		3.44333		-9.02667	521.552
实验组	M	21.66		3.36333		-9.10667	551.29
实验组	M	21.65		3.35333		-9.11667	555.124
实验组	N	25.83		7.53333		-6.33	80.4489
实验组	N	26.26		7.96333		-5.9	59.7141
实验组	N	26.05		7.75333		-6.11	69.0706
实验组	S	22.21		3.91333		-2.91	7.51618
实验组	S	22.61		4.31333		-2.51	5.6962
实验组	S	21.77		3.47333		-3.35	10.1965
实验组	A	25.89		7.59333		1.77667	0.291857
实验组	A	26.49		8.19333		2.37667	0.192554
实验组	A	26.19		7.89333		2.07667	0.237062
