# Supplementary material for: Five immune-related genes as diagnostic markers for endometriosis and their correlation with immune infiltration
Source: Front Endocrinol (Lausanne). 2022 Oct 6;13:1011742. doi: 10.3389/fendo.2022.1011742 (PMC9582281; doi:10.3389/fendo.2022.1011742)
Supplement: Supplementary file 1 [file DataSheet_1.zip › excel+p/20220831-19对.xlsx]

## Sheet: Sheet1
组别	基因	CT	CT值均数	△CT	基因相对表达量	△△CT	2^(-△△CT)
对照组	G	18.41	18.2767
对照组	G	18.28
对照组	G	18.14
对照组	L	27.45		9.17333	9.02667
对照组	L	27.31		9.03333
对照组	L	27.15		8.87333
对照组	M	30.69		12.4133	12.41
对照组	M	30.81		12.5333
对照组	M	30.56		12.2833
对照组	N	32.39		14.1133	14.1133
对照组	N	31.91		13.6333
对照组	N	32.87		14.5933
对照组	S	26.02		7.74333	7.68667
对照组	S	26.09		7.81333
对照组	S	25.78		7.50333
对照组	A	28.52		10.2433	10.1233
对照组	A	28.28		10.0033
对照组	A	28.4		10.1233
实验组	G	18	18.2667
实验组	G	18.24
实验组	G	18.56
实验组	L	21.33		3.06333		-5.96333	62.3939
实验组	L	21.53		3.26333		-5.76333	54.3171
实验组	L	21.92		3.65333		-5.37333	41.451
实验组	M	25.57		7.30333		-5.10667	34.4556
实验组	M	25.7		7.43333		-4.97667	31.4866
实验组	M	25.43		7.16333		-5.24667	37.9668
实验组	N	25.26		6.99333		-7.12	139.102
实验组	N	25.54		7.27333		-6.84	114.563
实验组	N	25.61		7.34333		-6.77	109.137
实验组	S	21.98		3.71333		-3.97333	15.707
实验组	S	22.02		3.75333		-3.93333	15.2775
实验组	S	22.08		3.81333		-3.87333	14.6551
实验组	A	25.81		7.54333		-2.58	5.9794
实验组	A	25.73		7.46333		-2.66	6.32033
实验组	A	26.09		7.82333		-2.3	4.92458
