# Supplementary material for: Five immune-related genes as diagnostic markers for endometriosis and their correlation with immune infiltration
Source: Front Endocrinol (Lausanne). 2022 Oct 6;13:1011742. doi: 10.3389/fendo.2022.1011742 (PMC9582281; doi:10.3389/fendo.2022.1011742)
Supplement: Supplementary file 1 [file DataSheet_1.zip › excel+p/20220831-20对.xlsx]

## Sheet: Sheet1
组别	基因	CT	CT值均数	△CT	基因相对表达量	△△CT	2^(-△△CT)
对照组	G	19.65	19.34
对照组	G	19.26
对照组	G	19.11
对照组	L	23.96		4.62	4.56333
对照组	L	24.23		4.89
对照组	L	23.52		4.18
对照组	M	31.23		11.89	11.79
对照组	M	30.96		11.62
对照组	M	31.2		11.86
对照组	N	32.04		12.7	12.77
对照组	N	32.18		12.84
对照组	N	32.11		12.77
对照组	S	26.05		6.71	6.58333
对照组	S	25.87		6.53
对照组	S	25.85		6.51
对照组	A	27.53		8.19	8.05333
对照组	A	27.32		7.98
对照组	A	27.33		7.99
实验组	G	18.73	18.74
实验组	G	19.05
实验组	G	18.44
实验组	L	21.69		2.95		-1.61333	3.05958
实验组	L	21.3		2.56		-2.00333	4.00925
实验组	L	21.96		3.22		-1.34333	2.53737
实验组	M	20.45		1.71		-10.08	1082.39
实验组	M	20.7		1.96		-9.83	910.175
实验组	M	20.58		1.84		-9.95	989.119
实验组	N	25.6		6.86		-5.91	60.1295
实验组	N	25.58		6.84		-5.93	60.9688
实验组	N	25.6		6.86		-5.91	60.1295
实验组	S	22.12		3.38		-3.20333	9.21084
实验组	S	21.77		3.03		-3.55333	11.7398
实验组	S	21.95		3.21		-3.37333	10.3627
实验组	A	24.93		6.19		-1.86333	3.63847
实验组	A	24.44		5.7		-2.35333	5.11004
实验组	A	24.58		5.84		-2.21333	4.63746
